# Supplementary material for: Dual-Specificity Phosphatase 6 Deficiency Attenuates Arterial-Injury-Induced Intimal Hyperplasia in Mice
Source: Int J Mol Sci. 2023 Dec 5;24(24):17136. doi: 10.3390/ijms242417136 (PMC10742470; doi:10.3390/ijms242417136)
Supplement: Supplementary file 1 [file ijms-24-17136-s001.zip]

Archive with 2 entries (2 files):
- IJMS Supplementary Materials.pdf
- VSMC Migration Video (420 pixel) 3.9 MB.mp4
